# Supplementary material for: Functional morphology, biomechanics and biomimetic potential of stem–branch connections in Dracaena reflexa and Freycinetia insignis
Source: Beilstein J Nanotechnol. 2011 Mar 24;2:173–85. doi: 10.3762/bjnano.2.21 (PMC3148042; doi:10.3762/bjnano.2.21)
Supplement: File 1 — Three-dimensional arrangement and course of fibrous bundles in a branch–stem-junction of Dracaena reflexa. [file Beilstein_J_Nanotechnol-02-173-s001.zip]

Archive with 1 entries (1 files):
- S1.wmv
